# Supplementary material for: Ante-mortem and Post-mortem Inspection and Relationship between Findings in a North Albanian Pig Slaughterhouse
Source: Animals (Basel). 2023 Mar 12;13(6):1032. doi: 10.3390/ani13061032 (PMC10044242; doi:10.3390/ani13061032)
Supplement: Supplementary file 1 [file animals-13-01032-s001.zip]

Archive with 1 entries (1 files):
- animals-2197110-supplementary.pdf
